# Supplementary material for: KDEL Receptor Trafficking to the Plasma Membrane Is Regulated by ACBD3 and Rab4A-GTP
Source: Cells. 2023 Apr 4;12(7):1079. doi: 10.3390/cells12071079 (PMC10093020; doi:10.3390/cells12071079)
Supplement: Supplementary file 1 [file cells-12-01079-s001.zip]

Archive with 11 entries (10 files):
- cells-2127152-sm.pdf
- live cell data/
- live cell data/Video S1.avi
- live cell data/Video S2.avi
- live cell data/Video S3.avi
- live cell data/Video S4.avi
- live cell data/Video S5.avi
- live cell data/Video S6.avi
- live cell data/Video S7.avi
- live cell data/Video S8.avi
- live cell data/Video S9.avi
